# Supplementary material for: Case Report: The Neuromusclar Triad of Immune Checkpoint Inhibitors: A Case Report of Myositis, Myocarditis, and Myasthenia Gravis Overlap Following Toripalimab Treatment
Source: Front Cardiovasc Med. 2021 Aug 16;8:714460. doi: 10.3389/fcvm.2021.714460 (PMC8415306; doi:10.3389/fcvm.2021.714460)
Supplement: Supplementary file 1 [file Table_1.XLSX]

## Sheet: Sheet1
Duration (days)	CK (U/L)	cTnI (ng/ml)	ALT (U/L)	Disease progression	Treatment
1				Onset
7	25200		640	Sinus tachycardia	Intubation
9	12707.8	2.796	633.1		IVIg (0.4g/kg/d for 5d)
12	10133.8		654.8	Sinus tachycardia, right bundle branch block
13	10453.4	0.94		Third-degree atrioventricular block	Methylprednisolone 500mg/d for 5d
14				Sinus arrest	Temporary pacemaker implantation
15	2773.8	2.536	539.5
17	1508.6	1.192	395.8
18					Methylprednisolone 250mg/d for 5d
19	865.8	0.892	185.2		Tracheotomy
22	584.3	0.401	161.3
23					Oral prednisone 60mg/d for 4wk
25	441.4	0.118	122.3	Sinus rhythm	Pacemaker removal
29	266.4		62.5
52					Oral predisone 50mg/d till referal
53	153		37.3
60	176.5		51
64	130		68
